# Supplementary material for: Circulating Tumor Cell-Free DNA as Prognostic Biomarker in Non-Small Cell Lung Cancer Patients Undergoing Immunotherapy: The CORELAB Experience
Source: Int J Mol Sci. 2025 Jan 13;26(2):611. doi: 10.3390/ijms26020611 (PMC11766022; doi:10.3390/ijms26020611)
Supplement: Supplementary file 1 [file ijms-26-00611-s001.zip]

Archive with 1 entries (1 files):
- ijms-3208916-supplementary.pdf
